# Supplementary material for: Contrasting Effects of Platelet GPVI Deletion Versus Syk Inhibition on Mouse Jugular Vein Puncture Wound Structure
Source: Int J Mol Sci. 2025 May 1;26(9):4294. doi: 10.3390/ijms26094294 (PMC12072639; doi:10.3390/ijms26094294)
Supplement: Supplementary file 1 [file ijms-26-04294-s001.zip]

Archive with 2 entries (2 files):
- ijms-3571184-supplementary.pdf
- ijms-3571184-supplementary.xlsx
